# Supplementary material for: Sex Differences in Fat Distribution and Muscle Fat Infiltration in the Lower Extremity: A Retrospective Diverse-Ethnicity 7T MRI Study in a Research Institute Setting in the USA
Source: Diagnostics (Basel). 2024 Oct 10;14(20):2260. doi: 10.3390/diagnostics14202260 (PMC11506611; doi:10.3390/diagnostics14202260)
Supplement: Supplementary file 1 [file diagnostics-14-02260-s001.zip]

Archive with 1 entries (1 files):
- diagnostics-3131425-supplementary.pdf
